# Supplementary material for: Genetic characterization of intramuscular myxomas
Source: Pathol Oncol Res. 2024 Jan 22;30:1611553. doi: 10.3389/pore.2024.1611553 (PMC10838995; doi:10.3389/pore.2024.1611553)
Supplement: Supplementary file 1 [file Table1.xlsx]

## Sheet: Sheet1
Supplementary table 1: General details of patients, tissue types, Karyotypes and detected pathogenic variants using Direct sequencing and Iontorrent
	Details				Direct sequencing				Iontorrent		Comparison
Case	Sex	Age	Material	Karyotypes	R201 Codon	R201*	Q227 Codon	Q227*	Detected mutation	Allele frequency	Direct sequencing + Ion torrent
1	Female	55	Frozen tumor	47,XX,+8[2]/46,XX[24]	CGT->CAT	R201H	-	No mutation	CGT->CAT	7.8%	R201H
2	Female	45	Frozen tumor	46,XX,t(6;13)(p23;q14)[3]/46,XX[22]	CGT->CAT	R201H	-	No mutation	CGT->CAT	11.4%	R201H
3	Female	66	Frozen tumor	46,XX,inv(12)(q13q21)[2]/46,XX[23]	CGT->CAT	R201H	-	No mutation	CGT->CAT	8.2%	R201H
4	Female	49	Frozen tumor	46,XX,t(10;22)(q24;q13)[3]/46,XX[22]	CGT->CAT	R201H	-	No mutation	CGT->CAT	7.9%	R201H
5	Female	39	Frozen tumor	46,XX	CGT->CAT	R201H	-	No mutation	CGT->CAT	13.5%	R201H
6	Male	74	Frozen tumor	46~47,X,-Y,+X,add(8)(p?11),+9[cp5]/46,XY[15]	CGT->CAT	R201H	-	No mutation	CGT->CAT	16.7%	R201H
7	Female	78	Frozen tumor	49,XX,+X,+7,+8[5]/46,XX[5]	CGT->CAT	R201H	-	No mutation	CGT->CAT	4.3%	R201H
8	Female	58	Frozen tumor	47,XX,+7[3]/46,XX[10]	CGT->CAT	R201H	-	No mutation	CGT->CAT	5.2%	R201H
9	Female	52	Frozen tumor	46,XX	CGT->CAT	R201H	-	No mutation	CGT->CAT	0.33	R201H
10	Female	56	Frozen tumor	46,XX	CGT->TGT	R201C	-	No mutation	CGT->TGT	0.074	R201C
11	Female	54	Frozen tumor	46,XX	CGT->TGT	R201C	-	No mutation	CGT->TGT	0.28	R201C
12	Male	64	Frozen tumor	46,XY	CGT->TGT	R201C	-	No mutation	CGT->TGT	21.9%	R201C
13	Female	46	Frozen tumor	46,XX	CGT->TGT	R201C	-	No mutation	CGT->TGT	10.1%	R201C
14	Female	58	FFPE tissue	46,XX	CGT->TGT	R201C	-	No mutation	CGT->TGT	13.7%	R201C
15	Female	67	Frozen tumor	46,XX	CGT->AGT	R201S	-	No mutation	CGT->AGT	15.9%	R201S
16	Female	71	Frozen tumor	50,XX,+7,+8,+8,+20[8]/46,XX[2]	CGT->AGT	R201S	-	No mutation	CGT->AGT	0.07	R201S
17	Female	80	Frozen tumor	47~48,XX,+7[cp3]/48,XX,+7,+8[4]/46,X,-X,+5[4]/46,XX[22]	CGT->AGT	R201S	-	No mutation	CGT->AGT	5.3%	R201S
18	Male	66	Frozen tumor	46,XY	CGT->GGT	R201G	-	No mutation	CGT->GGT	18.4%	R201G
19	Male	71	Frozen tumor	46,XY,add(15)(p11~13)[2]/46,XY[8]	-	No mutation	CAG->GAG	Q227G	Q227: CAG->GAG	11.6%	Q227G
20	Male	69	Frozen tumor	48,XY,+7,+9[5]/46,XY[20]	-	No mutation	-	No mutation	No mutation	-	No mutation
21	Female	58	Frozen tumor	46,XX	-	No mutation	-	No mutation	No mutation	-	No mutation
22	Female	79	Frozen tumor	46,XX	-	No mutation	-	No mutation	No mutation	-	No mutation
